# Supplementary material for: Characterization of a Compound Heterozygous SLC2A9 Mutation That Causes Hypouricemia
Source: Biomedicines. 2021 Sep 6;9(9):1172. doi: 10.3390/biomedicines9091172 (PMC8471325; doi:10.3390/biomedicines9091172)
Supplement: Supplementary file 1 [file biomedicines-09-01172-s001.zip]

Archive with 1 entries (1 files):
- biomedicines-1248799-supplementary.pdf
